# Supplementary material for: Within-sample co-methylation patterns in normal tissues
Source: BioData Min. 2019 May 9;12:9. doi: 10.1186/s13040-019-0198-8 (PMC6506960; doi:10.1186/s13040-019-0198-8)
Supplement: Supplementary file 1 — All R scripts for the analysis of this paper. (ZIP 20 kb) [file 13040_2019_198_MOESM1_ESM.zip]

Archive with 11 entries (11 files):
- 0.CodeSummary.txt
- 1.label.R
- 2.method1.R
- 2.method1.runner.R
- 3.chisq.R
- 4.method1.graph.R
- 5.method2.p1.R
- 5.method2.p2.R
- 6.method2.summary.R
- 7.kruskal.R
- annotation.R
