# Supplementary material for: Within-sample co-methylation patterns in normal tissues
Source: BioData Min. 2019 May 9;12:9. doi: 10.1186/s13040-019-0198-8 (PMC6506960; doi:10.1186/s13040-019-0198-8)
Supplement: Supplementary file 1 — All R scripts for the analysis of this paper. (ZIP 20 kb) [file 13040_2019_198_MOESM1_ESM.zip › 0.CodeSummary.txt]

Code Summary

# Note: This Code Summary is up to date as of 3/27/2019.

# Filenames:
	1.label.R
	2.method1.R
	2.method1.runner.R
	3.chisq.R
	4.method1.graph.R
	5.method2.p1.R
	5.method2.p2.R
	6.method2.summary.R
	7.kruskal.R
	annotation.R
	
#####################################################
# File Name: 1.label.R
#####################################################
# Purpose: 
	This R function labels four methylation states in the given data set and stores the labels into an added column on the original dataset. It also calculates the distance between sequential base positions in the data set and stores them into another column added onto the original dataset. Additionally, it stores this altered data set into a file defined by final.file.name. A table summary of the total count of each label and the percentages of each label is written into a file defined by final.table.name.

# Tasks Accomplished:
	- Labels methylation intervals with 4 states. 
	- Calculates distance between CG sites
	- Counts # of CG sites per methylation level

# Arguments:
	dataset			filename of the data that needs labeling
	final.file.name		filename of the output file that will hold labeled data
	final.table.name	filename of the table that will hold #/% of CG sites in each methylation state
	
	cov.min			defines highest value of sequencing coverage accepted. cov.min = 3 corresponds to coverages>3
	
# Input Structure:
	- 6 columns:
	Chr	Pos	CGtype	sequence_coverage	MC_Ratios	strand_charge
	- No row or column names

# Method Call Example:
	> MCratio.label("/home/l_s197/2.19.17.newResearchProject/Data/2organ.3sample/STL001Spleen.chr1.forward.CG.txt", "2.23.17.STL001spleen.chr1.labeled.c2.txt", "2.23.17.STL001spleen.chr1.table.c2.txt", 2)

# Output File Names:
	2.23.17.STL001spleen.chr1.labeled.c2.txt
	2.23.17.STL001spleen.chr1.table.c2.txt
	2.23.17.STL002spleen.chr1.labeled.c2.txt
	2.23.17.STL002spleen.chr1.table.c2.txt
	2.23.17.STL003spleen.chr1.labeled.c2.txt
	2.23.17.STL003spleen.chr1.table.c2.txt

# Notes:
	We have always used cov.min = 2, defined as taking data with coverages>2, ie coverages >=2.


# Output example:
chr        pos        CG.type        seq.coverage       MC.ratio        strand.charge        interval        pos.diff
chr1        10469        CG        	6        	1        	+        		D        	2
chr1        10471        CG      	8        	1        	+        		D        	13
chr1        10484        CG       	8        	1        	+        		D        	5
chr1        10489        CG       	9        	1        	+        		D        	4
chr1        10493        CG       	10        	1        	+        		D        	4


#####################################################
# File Name: 2.method1.R
#####################################################
# Purpose: 
	Finds number of CG sites that change from one methylation state to another. Also puts these numbers into percents (number of changes over all changes for one methylation state) This function finds this information for a given sequential base position difference interval. Fixed to work with less than 25 elements.

# Arguments:
	dataset		filename of the input data
	out.count.name	filename of the count table
	out.perc.name	filename of the perc table
	beg.interval	minimum distance restriction
	end.interval	maximum distance restriction

# Input Structure:
	- 8 columns:
	chr  pos  CG.type  seq.coverage  MC.ratio  strand.charge  interval  pos.diff
	- Has column names
	- No row names

# Method Call Example:
	(3S1T)	MCratioAnalysis.method1.v5("/home/l_s197/2.19.17.newResearchProject/Data/LabeledData/2organ.3sample/spleen.3sample/2.23.17.STL001spleen.chr1.labeled.c2.txt", "2.28.17.STL001spleen.chr1.c2.Method1.noNA.0.Inf.count.txt", out.percentage.name= "2.28.17.STL001spleen.chr1.c2.Method1.noNA.0.Inf.perc.txt", beg.interval= 0, end.interval = Inf)

	(1S8T)	MCratioAnalysis.method1.v6 = function(dataset = "4.21.17.STL001Bladder.chr1.labeled.c2.txt", out.count.name = "5.26.17.STL001Bladder.chr1.c2.Method1.noNA.0.Inf.count.txt", out.percentage.name = "5.26.17.STL001Bladder.chr1.c2.Method1.noNA.0.Inf.perc.txt", beg.interval = 0, end.interval = Inf)


# Output Example: Count:
A,B,C,D
A,211302,16789,9889,15804
B,16608,29133,30208,42460
C,9966,29756,69814,145845
D,15982,42701,145549,1313124

# Output Example: Perc: 
A,B,C,D
A,83.261,6.615,3.897,6.227
B,14.026,24.604,25.512,35.859
C,3.902,11.652,27.337,57.109
D,1.053,2.814,9.592,86.54


#####################################################
# File Name: 2.method1.runner.R
#####################################################
# Purpose: 
	This R function calls the method 1 function for all tissues or samples and all distance restrictions, as necessary. To be used on the RStudio Console on a local computer.

# Arguments:
	codelocation		path to method 1 code file
	currentdate		date of the day you run this code file
	sampledate		date the input data was created
	sampleidtissue		list of the tissues or samples that are used
	distanceincr		how much the distance interval increases each time
	beg.intv		where to start distance interval
	end.intv		where to stop distance interval
	
# Input Structure:
	- 8 columns:
	  chr  pos  CG.type  seq.coverage  MC.ratio  strand.charge  interval  pos.diff
	- Has column names
	- No row names

# Method Call Example:
	(1S8T) method1.functionrunner ( codelocation = "~/2.22.17.NewResearch/Code/2.5.28.17.MCratioAnalysis.method1.v6.R", currentdate = "7.16.17", sampledate = "4.21.17", sampleidtissue =  c("STL001Bladder", "STL001Gastric", "STL001Lung", "STL001Psoas", "STL001SigmoidColon", "STL001SmallBowel", "STL001Spleen", "STL001Thymus"), distanceincr = 50, beg.intv = 0, end.intv = 500)

# Output Example: 

7.16.17.STL001Bladder.chr1.c2.Method1.noNA.0.50.count.txt
        A       B       C       D
A       194035  9816    3746    4998
B       9691    17111   13977   13601
C       3685    13700   33853   55861
D       5087    13338   55399   721490
	
7.16.17.STL001Bladder.chr1.c2.Method1.noNA.0.50.perc.txt
        A       B       C       D
A       91.27   4.617   1.762   2.351
B       17.821  31.466  25.702  25.011
C       3.441   12.792  31.609  52.158
D       0.64    1.677   6.966   90.718

#####################################################
# File Name: 3.Aug.26.17.method1.chisq.R
#####################################################
# Purpose: 
	This R function runs the chi-square test on method 1 data. Each chi-square test compares co-methylation data of the same methylation level from different samples or tissues. This code also allows you to specify logs, or divs. It also outputs the chisq test input data, the expected values, contributions, and chisq test results, as well as a barplot of the contribtuions.

# Arguments:
	data.list                 	list of the file names of the method1 data
 	div                       	factor to divide all the counts in the data by. Typically specify 1 if you don't want to change the data, 10 for 10%, 100 for 1%, and 1000 for .1% and so on.
  	log                       	The log you want to apply to all the data. For example, log = 2 means all input to chisq test will be logged with a base of 2. If you don't want to log anything, input a F.
  	chisqtest.input.outfilename	filename for output file containing input for all chisq tests
  	chisqresults.outfile      	name for output table of chisq results
  	expectedvals.outfile      	name for output table of expected values
  	contributions.outfile     	name of output table of contributions
  	simulatep                 	logic argument that determines whether the simulate.p.value argument in the chisq test funciton that is called is true or false
  	sepr                      	the character that each column of input data is separated by, eg "/t" or ","
  
# Output Example: 
		A               B              C                D
p-values        0               0              7.88e-230        0
X-squared       5014.01		6949.10        1061.58        	11128.61
df-values       3               3              3                3


######################################################
# File Name: 4.method1.graph.R
######################################################
# Purpose: 
	This code graphs the frequency of the different state pair changes (method 1 data).

# Arguments:
	data		list of boilerplate file names to be used in graphs. Seperate different samples using "," and different distance levels of each sample using , and no spaces
	sepr		the special character that separates columns in the input files. (".", or "," or "\t")
	numdatasets 	the number of different samples or tissues
	graph.name	a string that holds the desired final graph file name
	beg.dist	the smallest distance increment
	end.dist	the largest distance increment
	incr		how much the distance levels increase each time
	linestyles 	list of the desired line-styling, corresponding to each sample/tissue:(0=blank, 1=solid (default), 2=dashed, 3=dotted, 4=dotdash, 5=longdash, 6=twodash)
	colors 		list of desired line colors, corresponding to each tissue/sample

# Input Structure: 
	See Method 1 data	

# Notes:
	Be careful when inputting the names of files. The method call structure is tricky.

########################################################
# File Name: 5.method2.p1.R
# File Name: 5.method2.p2.R
########################################################
# Purpose: 
	(pt1) The purpose of this R function is to group neighboring CG sites of the same methylation state (A, B, C, or D). We want to analyze the differences in these groups between cancerous and normal # DNA sets to see if there is any correlation between the two. Each methylation state must be run separately. Outputs include groups of 1, code can be easily manipulated to exclude groups of 1. Summary on length of each group (distance) and number of CG sites in each group (count) outputted as well.
	(pt2) Sorts separated groups made from group.CG.function.v4 function and orders them according the starting base position. Note that “NA” values are converted to “E”s and do not represent a methylation state.

# Arguments: 
	data.file	the name of the labeled data file
	output1		data with groups of size 1 removed
	output2 	the distance summary
	output3		the count summary
	output4		output 1, with data with groups of size 1 included

# Input Structure: 
	- 8 columns:
	chr  pos  CG.type  seq.coverage  MC.ratio  strand.charge  interval  pos.diff
	- Has column names
	- No row names

# Notes:
	The pt 1 code groups CG sites but can only run one tissue and one state of that tissue at a time. The pt 2 code puts the files together.

# Method Call Example: 
	(pt1) group.CG.function.v3("7.1.16.HCC.chr1.MCdata.c2.txt", output1 = "7.15.16.all.chr1.HCC.c2.A.txt", output2 = "7.15.16.all.chr1.HCC.c2.dist.summary.A.txt”,  output3 = "7.15.16.all.chr1.HCC.c2.count.summary.A.txt”, state = "A")

	(pt2) sort.groups(A.groups = "7.15.16.all.chr1.HCC.c2.A.txt", B.groups = "7.15.16.all.chr1.HCC.c2.B.txt", C.groups = "7.15.16.all.chr1.HCC.c2.C.txt", D.groups = "7.15.16.all.chr1.HCC.c2.D.txt", NA.groups = "7.15.16.all.chr1.HCC.c2.NA.txt" output = "7.19.16.all.chr1.ordered.groups.HCC.c2.txt") 

# Output Example: 
chr        start        end        dist        group.count      state
chr1        15849        15849        0        	1        	A
chr1        29310        29329        19        3        	A
chr1        29347        29373        26        6        	A
chr1        62420        62420        0       	1        	A
chr1        62904        62904        0       	1        	A


#####################################################
# File Name: 6.method2.summary.R
#####################################################
# Purpose:
	This code file creates count and distance summaries from the method 2 data. The original method 2 code already creates summaries, but this function allows you to specify which percentile of the data to have a summary created of.

# Arguments:
	filedate		date that input was created
	header			T if header, F if none
	samplenames		list of all the samples
	fileinfo		boilerplate structure of filename
	states			list of all states that need summarizing
	percentile.interval	percentile interval summary should be made with
	currentdate		day it is currently
	summarytype		type of summary you want, either count or dist
	log			if numeric, will apply that log, if F, will not apply any

# Notes: 
	You can also input multiple datasets at a time. Need to use data that is separated by methylation state

##########################################
# File Name: 7.kruskal.R
##########################################
# Purpose: 
	This code runs the Kruskal Wallis test on a Method 2 data from a mutable number of samples

# Arguments:
	datafilenames		boilerplate format for main body of filename of input files
	log			if F, no log applied. If numeric, that log is aplpied
	count.output.filename	desired filename for count output
	dist.output.filename	desired filename for dist output

# Notes: 
	This allows you to specify what log to apply to the data. We applied log2 or no log. (log= F)
