# Supplementary material for: Within-sample co-methylation patterns in normal tissues
Source: BioData Min. 2019 May 9;12:9. doi: 10.1186/s13040-019-0198-8 (PMC6506960; doi:10.1186/s13040-019-0198-8)
Supplement: Supplementary file 1 — All R scripts for the analysis of this paper. (ZIP 20 kb) [file 13040_2019_198_MOESM1_ESM.zip › 1.label.R]

# File Name: 1.label.R
# Description: Labels methylation levels

MCratio.label = function(dataset = "HCC1954.chr22.forward.CG.txt", final.file.name = "7.1.16.HCC.chr1.labeled.c2.txt", final.table.name = "7.1.16.HCC.chr1.table.c2.txt", cov.min = 2)
{
  #Purpose: This R function labels four methylation states in the given data set and stores the labels* into an
  #         added column on the original dataset. It also collects the distance between sequential chromosome positions
  #         in the data set and stores them into another column added onto the original dataset. Additionally, it stores this
  #         altered data set into a file defined by final.file.name. A table summary of the total count of each label and 
  #         the percentages of each label is written into a file defined by final.table.name.
  #         
  #         labels*: A = [0,0.25), B = [0.25, 0.5), C = [0.5, 0.75), D = [.75, 1), cov.min = cov.min
  
  #Arguments: 
  #dataset            The name of the dataset to have MC ratios labeled, and position differences added to a seperate column.
  #final.file.name    The final output data file will be saved as this name
  #final.table.name   The final table summary with percentages and total counts of labels will be saved as this name
  #cov.min            Defines the highest value of coverage to not be included when defining intervals. eg cov.min = 3 --> we only consider MC ratios 
  #                   of chromosomes with coverages>3
  
  #Usage: MCratio.label("HCC1954.chr1.forward.CG.txt", final.file.name = "7.1.16.HCC.chr1.labeled.c2.txt", final.table.name = "7.1.16.HCC.chr1.table.c2.txt", cov.min = 2)
  
  #Note: This code is built to work when the columns in the input file are...
  #     Chr     Pos      CG type       sequence coverage     MC Ratios    strand charge
  #     Additionally, this input file should not have any row or column names.
  #     "00.00.0000" should be replaced with the current date in the format month.day.year
  #     "cov0" should be replaced with cov followed by the cov.min value
  
  data = read.table(dataset, header = FALSE)
  MC.ratios = data$V5
  coverages = data$V4
  
  indexes.first.interval = (1:length(MC.ratios))[MC.ratios>=0 & MC.ratios<.25 & coverages>cov.min]
  indexes.second.interval = (1:length(MC.ratios))[MC.ratios>=.25 & MC.ratios<.5 & coverages>cov.min]
  indexes.third.interval = (1:length(MC.ratios))[MC.ratios>=.5 & MC.ratios<.75 & coverages>cov.min]
  indexes.fourth.interval = (1:length(MC.ratios))[MC.ratios>=.75 & MC.ratios<=1 & coverages>cov.min]
  indexes.below.cov = (1:length(coverages))[coverages<=cov.min]
  
  column.seven = MC.ratios
  
  column.seven[indexes.first.interval] = "A"
  column.seven[indexes.second.interval] = "B"
  column.seven[indexes.third.interval] = "C"
  column.seven[indexes.fourth.interval] = "D"
  column.seven[indexes.below.cov] = "NA"

  indexes.col2 = (1:length(data$V2))
  column.eight = data$V2[indexes.col2+1]-data$V2[indexes.col2]
  
  data = cbind(data,column.seven)
  data = cbind(data,column.eight)

  colnames(data) =  c("chr", "pos", "CG.type", "seq.coverage", "MC.ratio", "strand.charge", "interval", "pos.diff")
  
  final.col.seven=  cbind(table(column.seven), round(table(column.seven)/length(column.seven),4)*100)
  colnames(final.col.seven) = c("Number", "Percentages")
  rownames(final.col.seven) = c("A", "B", "C", "D","NA")
  
  write.table(data, final.file.name, row.names = FALSE, col.names = TRUE , quote = FALSE, sep = "\t")
  write.table(final.col.seven, final.table.name, sep = "\t",quote  = FALSE)

  print(table(column.seven))

  return(round(table(column.seven)/length(column.seven),4)*100)
  
}
