# Supplementary material for: Within-sample co-methylation patterns in normal tissues
Source: BioData Min. 2019 May 9;12:9. doi: 10.1186/s13040-019-0198-8 (PMC6506960; doi:10.1186/s13040-019-0198-8)
Supplement: Supplementary file 1 — All R scripts for the analysis of this paper. (ZIP 20 kb) [file 13040_2019_198_MOESM1_ESM.zip › 2.method1.R]

#File Name: 2.method1.R
#Description: This R code counts the number of occurences of state changes and calculates the percentage out of each state that they occur

MCratioAnalysis.method1.v6 = function(dataset = "mm.dd.yy.sample#tissue.chr#.labeled.c#.txt", out.count.name = "mm.dd.yy.sample#tissue.chr#.c#.Method1.noNA.begintv.endintv.count.txt", out.perc.name = "mm.dd.yy.sample#tissue.chr#.c#.Method1.noNA.begintv.endintv.perc.txt", beg.interval = 0, end.interval = Inf)
{
  start.time = Sys.time()
  #Purpose: This R function takes the final data file from a previous function (6.22.16.MCratioIntervalSorter.PositionDifference)
  #         and uses the labeled methylation states* from that data file to summarize the number of times there are interval changes.
  #         An interval change occurs whenever a value no longer fits in the interval above it. For example, if a label changes from
  #         A to B from the first chromosome position to the second chromosome position, it would be an "AB" interval change.
  #
  #         methylation states*: A = [0,0.25), B = [0.25, 0.5), C = [0.5, 0.75), D = [.75, 1), NA = NA
  
  #Arguments:
  #dataset        This is the name of the text file where the data should be read in from
  #out.count.name  This will be the name of the output file that details count of interval changes
  #out.percentage.name    This will be the name of the output file that details percentage of interval changes
  #beg.interval           This will determine where methylation state changes should be considered based upon the distance between them
  #end.interval           This will determine where methylation state changes should stop being considered based upon the distance between them
  
  #Usage: MCratioAnalysis.method1.v6(dataset = "mm.dd.yy.chr#.HCC.labeled.c#.txt", out.count.name = "mm.dd.yy.chr#.HCC.method1.count.c#.csv", out.percentage.name = "mm.dd.yy.chr#.HCC.method1.perc.c0.csv", beg.interval = 0, end.interval = 200)
  
  #Note: Since this function uses data from a previous function, the input file must have this header:
  #       chr 	pos	    CG type	seq.coverage	MC.ratio	strand.charge	interval	pos.diff
  #     The input data should not have any row names
  #     "00.00.0000" should be replaced with the date, in the format month.day.year
  #     "cov0" should be replaced with cov followed by the min coverage written in the txt file
  #Input Format: 
  #Example for v6 (2017): MCratioAnalysis.method1.v6 = function(dataset = "4.21.17.STL001Bladder.chr1.labeled.c2.txt", out.count.name = "5.26.17.STL001Bladder.chr1.c2.Method1.noNA.0.Inf.count.txt", out.percentage.name = "5.26.17.STL001Bladder.chr1.c2.Method1.noNA.0.Inf.perc.txt", beg.interval = 0, end.interval = Inf)

  
  data = read.table(dataset, header = TRUE, na.strings = "NA", stringsAsFactors = FALSE)
  
  col8 = data$pos.diff[1:(length(data$pos.diff)-1)]
  ###gets a list of the distance between consecutive CG sites for all values until the last CG site
  labels = data$interval
  ####gets a list of the labels, in order, that fall within the distance restrictions
  
  labels[is.na(labels)] = "E"
  paired = paste(labels[1:(length(labels)-1)], labels[2:length(labels)], sep = "")
  paired.w.distrestric = subset(paired, col8>=beg.interval & col8<end.interval)
  ###gets list of paired CG sites that are within the defined distance restricitons
  
  Aonly = c( sum( paired.w.distrestric == "AA" ), sum( paired.w.distrestric == "AB" ), sum( paired.w.distrestric == "AC" ), sum( paired.w.distrestric == "AD" ), sum( paired.w.distrestric == "AE" ) )
  Bonly = c( sum( paired.w.distrestric == "BA" ), sum( paired.w.distrestric == "BB" ), sum( paired.w.distrestric == "BC" ), sum( paired.w.distrestric == "BD" ), sum( paired.w.distrestric == "BE" ) )
  Conly = c( sum( paired.w.distrestric == "CA" ), sum( paired.w.distrestric == "CB" ), sum( paired.w.distrestric == "CC" ), sum( paired.w.distrestric == "CD" ), sum( paired.w.distrestric == "CE" ) )
  Donly = c( sum( paired.w.distrestric == "DA" ), sum( paired.w.distrestric == "DB" ), sum( paired.w.distrestric == "DC" ), sum( paired.w.distrestric == "DD" ), sum( paired.w.distrestric == "DE" ) )
  NAonly = c( sum( paired.w.distrestric == "EA" ), sum( paired.w.distrestric == "EB" ), sum( paired.w.distrestric == "EC" ), sum( paired.w.distrestric == "ED" ), sum( paired.w.distrestric == "EE" ) )
  
  output = rbind( Aonly, Bonly, Conly, Donly, NAonly )
  
  rownames( output ) = c( "A", "B", "C", "D", "NA" )
  colnames( output ) = c( "A", "B", "C", "D", "NA" )
  
  cat("Total Number of Methylation State Changes A including NA: ", sum(output[1,1:5]), "\n")
  cat("Total Number of Methylation State Changes B including NA: ", sum(output[2,1:5]), "\n")
  cat("Total Number of Methylation State Changes C including NA: ", sum(output[3,1:5]), "\n")
  cat("Total Number of Methylation State Changes D including NA: ", sum(output[4,1:5]), "\n")
  cat("Total Number of Methylation State Changes NA including NA: ", sum(output[5,1:5]), "\n")
  
  output = output[1:4,1:4]
  percentage.matrix = round(output[1:4,]/rowSums(output),5)*100
  write.table(output, out.count.name, quote = FALSE, sep = ",")
  write.table(percentage.matrix, out.perc.name, quote = FALSE, sep = "," )
  print(percentage.matrix)
  print(output)
  print(Sys.time()-start.time)
  return(output)
}
