# Supplementary material for: Within-sample co-methylation patterns in normal tissues
Source: BioData Min. 2019 May 9;12:9. doi: 10.1186/s13040-019-0198-8 (PMC6506960; doi:10.1186/s13040-019-0198-8)
Supplement: Supplementary file 1 — All R scripts for the analysis of this paper. (ZIP 20 kb) [file 13040_2019_198_MOESM1_ESM.zip › 2.method1.runner.R]

#File name: 2.Jul.8.17.method1.runner.LOCAL.R
#Description: This function calls the method 1 function repeatedly, changing its parameters with ones defined in this function. (used with samples such as the 8 tissues).
#Use: typically useful with the 8 tissue analysis, can be used without distance restriction - just set distance incr to 0. Otherwise, is most useful when doing distance restrictions


method1.functionrunner = function(codelocation = "/home/l_s197/2.19.17.newResearchProject/OldCode/all.code/8.28.17.MCratioAnalysis.method1.v6.R", currentdate = "7.8.17", sampledate = "4.21.17", sampleidtissue = c("STL001Gastric", "STL001Spleen"), distanceincr = 50, beg.intv = 0, end.intv = 500)
{
  
  #7.16.17 method call#
  #method1.functionrunner(codelocation = "~/2.22.17.NewResearch/Code/2.5.28.17.MCratioAnalysis.method1.v6.R", currentdate = "7.16.17", sampledate = "4.21.17", sampleidtissue =  c("STL001Bladder", "STL001Gastric", "STL001Lung", "STL001Psoas", "STL001SigmoidColon", "STL001SmallBowel", "STL001Spleen", "STL001Thymus"), distanceincr = 50, beg.intv = 0, end.intv = 500)
  
  #parameters#
  #codelocation = the location of the method 1 code that we want to run with the samples
  #currentdate = the date of the day you run the function runner code; will be attached to beginning of all outputs
  #sampledate = the date of the day the inputdata was created
  #sampleidtissue = list of the types of tissue or samples that will be used as input
  #distanceincr = how much the distance interval increases each iteration
  #beg.intv = where to start the distance interval
  #end.intv = the cutoff for the distance interval, before Inf
  ##all input samples that come from the labeling code need to have this filename format: 
  ##month.day.year.sampleidtissue.chr#.labeled.c#.txt
  ##example: 4.21.17.STL001Psoas.chr1.labeled.c2.txt
  
  source(codelocation)
  
  for(j in 1: length(sampleidtissue))
  {
      #creating values for parameters
      inputname = paste(sampledate, sampleidtissue[j], "chr1.labeled.c2.txt", sep = ".")
      samplename = sampleidtissue[j]
      
      #printing the sample name
      cat("sampletype: \n", samplename, "\n")
      
          while(beg.intv<end.intv&&distanceincr!=0)
          {
              currentbeg.intv = beg.intv
              currentend.intv = beg.intv + distanceincr
              beg.intv  = currentend.intv
              range = paste(currentbeg.intv, currentend.intv, sep = ".")
      
              #printing the distance interval
              cat("distance interval \n", range, "\n")
              
              #creating values for the names of the output files
              out.count.value = paste(currentdate, samplename, "chr1.c2.Method1.noNA", range, "count.txt", sep = ".")
              out.perc.value = paste(currentdate, samplename, "chr1.c2.Method1.noNA", range, "perc.txt", sep = ".")
              
              #recreating what is passed into the method
              methodcall = paste("MCratioAnalysis.method1.v6(", "dataset = ", inputname, ", out.count.name = ", out.count.value, ", out.perc.name = ", out.perc.value, ", beg.interval = ", currentbeg.intv, ", end.interval = ", currentend.intv, ")", sep = "")
              
              #printing method call:
              cat("printing method call:", "\n")
              cat(methodcall, "\n")
              
              #calling actual method 1 code
              MCratioAnalysis.method1.v6(dataset = inputname, out.count.name = out.count.value , out.perc.name = out.perc.value, beg.interval = currentbeg.intv, end.interval = currentend.intv)
          }
      
      #creating value for distance interval
      range = paste(beg.intv, Inf, sep = ".")
      
      #printing the distance interval
      cat("distance interval \n", range, "\n")
      
      #creating values for the names of the output files
      out.count.value = paste(currentdate, samplename, "chr1.c2.Method1.noNA", range, "count.txt", sep = ".")
      out.perc.value = paste(currentdate, samplename, "chr1.c2.Method1.noNA", range, "perc.txt", sep = ".")
      
      #recreating what is passed into the method
      methodcall = paste("MCratioAnalysis.method1.v6(", "dataset = ", inputname, ", out.count.name = ", out.count.value, ", out.perc.name = ", out.perc.value, ", beg.interval = ", beg.intv, ", end.interval = ", "Inf", ")", sep = "")
      
      #printing method call:
      cat("printing method call:", "\n")
      cat(methodcall, "\n")
      
      #calling actual method 1 code
      MCratioAnalysis.method1.v6(dataset = inputname, out.count.name = out.count.value , out.perc.name = out.perc.value, beg.interval = beg.intv, end.interval = Inf)
     
      #resetting the beginning interval
      beg.intv = 0
  }
}
