# Supplementary material for: Within-sample co-methylation patterns in normal tissues
Source: BioData Min. 2019 May 9;12:9. doi: 10.1186/s13040-019-0198-8 (PMC6506960; doi:10.1186/s13040-019-0198-8)
Supplement: Supplementary file 1 — All R scripts for the analysis of this paper. (ZIP 20 kb) [file 13040_2019_198_MOESM1_ESM.zip › 3.chisq.R]

#File Name: 3.chisq.R
#Description: Chi-Squared test, uses Method 1 Data, can be used on data from multiple different samples. Also makes bar graphs of contributions
#Additionally, this version also allows you to specify what to divide the data counts by (to get smaller samples of the original sample), ie by 10, 100, and then 1000.

chisq.test.MCratio= function(data.list = c("sample1.txt","sample2.txt"), div = 1, log = 2, chisqtest.input.outfilename = "sample1vsample2.chr#.c2.0.Inf.chisq.inputdata.txt", chisqresults.outfile = "sample1vsample2.chr#.c2.0.Inf.chisq.test.c2.txt", expectedvals.outfile = "sample1vsample2.chr#.c2.0.Inf.chisq.expectedvals.txt", contributions.outfile = "sample1vsample2.chr#.c2.0.Inf.chisq.contributions.txt", barplot.outfile = "sample1vsample2.chr#.c2.0.Inf.chisq.barplot.pdf", sepr = ",", simulatep = F)
{
  #Purpose: This R function runs the chi-square test on method 1 data from different samples for a specific coverage which is defined by the input files.
  #         It outputs the chi-square test data for each set of four methylation states into one data table for each coverage.
  #         It also allows you to specify what to divide the data counts by (getting the percent of the data). Ie by 10, 100, and 1000 corresponds to 10%, 1% and .1%
  
  #Arguments:
  #data.list                 list of the file names of the data sets that will be compared
  #div                       factor to divide all the counts in the data by. Typically specify 1 if you don't want to change the data, 10 for 10%, 100 for 1%, and 1000 for .1% and so on.
  #log                       The log you want to apply to all the data. For example, log = 2 means all input to chisq test will be logged with a base of 2. If you don't want to log anything, input a F.
  #chisqtest.input.outfilename contains the input data for each of the chisq tests
  #chisqresults.outfile      name of the output table full of results
  #expectedvals.outfile      name of the output table with the expected values
  #contributions.outfile     name of output table with all the contributions
  #simulatep                 logic argument that determines whether the simulate.p.value argument in the chisq test
  #                          funciton that is called is true or false
  #sepr                      type of value each column is separated by, eg "/t" or ","
  
  #Usage:
  #chisq.test.MCratio(data.list = c("sample1", "sample2"), out.file = "sample1vsample2.chr#.c2.0.Inf.chisq.test.txt", sepr = ",", simluatep = F)
  data = read.table(data.list[1],row.names= NULL, header = TRUE, sep = sepr)
  
  
  for(i in 2:length(data.list))
  {
    data = rbind(data, read.table(data.list[i], row.names = NULL,header = TRUE, sep = sepr))
  }
  
  if(log != F)
  {
  data = cbind(data[,1], log(data[,2:5], base = log))
  }
  data = cbind(data[,1], round(data[,2:5]/div))
  colnames(data) = c("row.names", "A", "B", "C", "D")
  ##divides all counts by specified divison factor to get a "smaller" count of data to analyze. We assume the distribution of all values is the same.
  
  A.data = subset(data, data$row.names == "A")
  row.names(A.data) = paste(seq(from = 1, by = 1, to = length(data.list)), "A", sep = "")
  B.data = subset(data, data$row.names == "B")
  row.names(B.data) = paste(seq(from = 1, by = 1, to = length(data.list)), "B", sep = "")
  C.data = subset(data, data$row.names == "C")
  row.names(C.data) = paste(seq(from = 1, by = 1, to = length(data.list)), "C", sep = "")
  D.data = subset(data, data$row.names == "D")
  row.names(D.data) = paste(seq(from = 1, by = 1, to = length(data.list)), "D", sep = "")
  
  chisqtest.input = rbind(A.data, B.data, C.data, D.data)
  write.table(chisqtest.input, chisqtest.input.outfilename, quote = FALSE, sep = "\t", row.names = TRUE, col.names = TRUE)
  
  A.chisqtest = chisq.test(A.data[2:5], simulate.p.value = simulatep)
  B.chisqtest = chisq.test(B.data[2:5], simulate.p.value = simulatep)
  C.chisqtest = chisq.test(C.data[2:5], simulate.p.value = simulatep)
  D.chisqtest = chisq.test(D.data[2:5], simulate.p.value = simulatep)
  
  p.vals = c(A.chisqtest$p.value, B.chisqtest$p.value, C.chisqtest$p.value, D.chisqtest$p.value)
  x.sq.vals = c(A.chisqtest$statistic, B.chisqtest$statistic, C.chisqtest$statistic, D.chisqtest$statistic)
  dfs = c(A.chisqtest$parameter, B.chisqtest$parameter, C.chisqtest$parameter, D.chisqtest$parameter)
  
  A.chisq.contr = (A.chisqtest$residuals)^2
  B.chisq.contr = (B.chisqtest$residuals)^2
  C.chisq.contr = (C.chisqtest$residuals)^2
  D.chisq.contr = (D.chisqtest$residuals)^2
  
  contributions = rbind(A.chisq.contr, B.chisq.contr, C.chisq.contr, D.chisq.contr)
  write.table(contributions, contributions.outfile, quote = FALSE, sep = "\t", row.names = TRUE, col.names = TRUE)
  expected.vals =  rbind(A.chisqtest$expected, B.chisqtest$expected, C.chisqtest$expected, D.chisqtest$expected)
  write.table(expected.vals, expectedvals.outfile, quote = FALSE, sep = "\t", row.names = TRUE, col.names = TRUE)
  
  
  pdf(barplot.outfile, width = 14, height = 7)
  par(mfrow = c(2,4))
  barplot(A.chisq.contr, main = "A.contr.by.sample", col = c("turquoise", "darkgreen", "orange", "deeppink", "rosybrown", "royalblue", "sienna", "yellow"), legend.text = T, args.legend = list(x = "topleft"))
  barplot(t(A.chisq.contr), main = "A.contr.by.methy.state", col = c("blue", "red", "green", "purple", "orchid", "seagreen1", "pink", "skyblue"), legend.text = T, args.legend = list(x = "topleft"))
 
  barplot(B.chisq.contr, main = "B.contr.by.sample", col = c("turquoise", "darkgreen", "orange", "deeppink", "rosybrown", "royalblue", "sienna", "yellow"))
  barplot(t(B.chisq.contr), main = "B.contr.by.methy.state",col = c("blue", "red", "green", "purple", "orchid", "seagreen1", "pink", "skyblue"))
 
  barplot(C.chisq.contr, main = "C.contr.by.sample", col = c("turquoise", "darkgreen", "orange", "deeppink", "rosybrown", "royalblue", "sienna", "yellow"))
  barplot(t(C.chisq.contr), main = "C.contr.by.methy.state", col = c("blue", "red", "green", "purple", "orchid", "seagreen1", "pink", "skyblue"))

  
  barplot(D.chisq.contr, main = "D.contr.by.sample", col = c("turquoise", "darkgreen", "orange", "deeppink", "rosybrown", "royalblue", "sienna", "yellow"))
  barplot(t(D.chisq.contr), main = "D.contr.by.methy.state", col = c("blue", "red", "green", "purple", "orchid", "seagreen1", "pink", "skyblue"))
  dev.off()
  
  fin.ans = rbind(p.vals, x.sq.vals, dfs)
  colnames(fin.ans) = c("A","B","C", "D")
  rownames(fin.ans) = c("p-values", "X-squared", "df-values")
  

  cat("printing raw test chisq results")
  print(A.chisqtest)
  print(B.chisqtest)
  print(C.chisqtest)
  print(D.chisqtest)

  
  write.table(fin.ans, chisqresults.outfile, quote = FALSE, sep = "\t", row.names = TRUE, col.names = TRUE)
  
  cat("Printing tables used","\n")
  for(i in 1: length(data.list))
  {
    cat(data.list[i], "\n")
    print(read.table(data.list[i], header = T, sep = sepr))
  }
  
  cat("Printing chi-sq test input data", "\n")
  print(chisqtest.input)
  
  cat("printing chisq test expected values", "\n")
  print(expected.vals)
  
  cat("printing chisq test contributions", "\n")
  print(contributions)
  
  cat("Printing chi-square test output file:", "\n")
  return(fin.ans)
}
