# Supplementary material for: Within-sample co-methylation patterns in normal tissues
Source: BioData Min. 2019 May 9;12:9. doi: 10.1186/s13040-019-0198-8 (PMC6506960; doi:10.1186/s13040-019-0198-8)
Supplement: Supplementary file 1 — All R scripts for the analysis of this paper. (ZIP 20 kb) [file 13040_2019_198_MOESM1_ESM.zip › 4.method1.graph.R]

#Filename: 4.method1.graph.R

#special: this version takes any given number of samples with any type of distance increment, but has very specific restrictions
###########
#Input:
###########
#Needs method 1 percentage data that has been calculated without the NA values

###########
#Parameters:
###########
#data = list of all file names to be used in graphs. Seperate different samples using "," and different distance levels of each sample using , and no spaces
#example of data parameter: 
#data = c("5.30.17.STL001spleen.chr1.c2.Method1.noNA.0.50.perc.txt,5.30.17.STL001spleen.chr1.c2.Method1.noNA.50.100.perc.txt,5.30.17.STL001spleen.chr1.c2.Method1.noNA.100.150.perc.txt,5.30.17.STL001spleen.chr1.c2.Method1.noNA.150.200.perc.txt,5.30.17.STL001spleen.chr1.c2.Method1.noNA.200.250.perc.txt,5.30.17.STL001spleen.chr1.c2.Method1.noNA.250.300.perc.txt,5.30.17.STL001spleen.chr1.c2.Method1.noNA.300.350.perc.txt,5.30.17.STL001spleen.chr1.c2.Method1.noNA.350.400.perc.txt,5.30.17.STL001spleen.chr1.c2.Method1.noNA.400.450.perc.txt,5.30.17.STL001spleen.chr1.c2.Method1.noNA.450.500.perc.txt,5.30.17.STL001spleen.chr1.c2.Method1.noNA.500.Inf.perc.txt","5.30.17.STL002spleen.chr1.c2.Method1.noNA.0.50.perc.txt,5.30.17.STL002spleen.chr1.c2.Method1.noNA.50.100.perc.txt,5.30.17.STL002spleen.chr1.c2.Method1.noNA.100.150.perc.txt,5.30.17.STL002spleen.chr1.c2.Method1.noNA.150.200.perc.txt,5.30.17.STL002spleen.chr1.c2.Method1.noNA.200.250.perc.txt,5.30.17.STL002spleen.chr1.c2.Method1.noNA.250.300.perc.txt,5.30.17.STL002spleen.chr1.c2.Method1.noNA.300.350.perc.txt,5.30.17.STL002spleen.chr1.c2.Method1.noNA.350.400.perc.txt,5.30.17.STL002spleen.chr1.c2.Method1.noNA.400.450.perc.txt,5.30.17.STL002spleen.chr1.c2.Method1.noNA.450.500.perc.txt,5.30.17.STL002spleen.chr1.c2.Method1.noNA.500.Inf.perc.txt","5.30.17.STL003spleen.chr1.c2.Method1.noNA.0.50.perc.txt,5.30.17.STL003spleen.chr1.c2.Method1.noNA.50.100.perc.txt,5.30.17.STL003spleen.chr1.c2.Method1.noNA.100.150.perc.txt,5.30.17.STL003spleen.chr1.c2.Method1.noNA.150.200.perc.txt,5.30.17.STL003spleen.chr1.c2.Method1.noNA.200.250.perc.txt,5.30.17.STL003spleen.chr1.c2.Method1.noNA.250.300.perc.txt,5.30.17.STL003spleen.chr1.c2.Method1.noNA.300.350.perc.txt,5.30.17.STL003spleen.chr1.c2.Method1.noNA.350.400.perc.txt,5.30.17.STL003spleen.chr1.c2.Method1.noNA.400.450.perc.txt,5.30.17.STL003spleen.chr1.c2.Method1.noNA.450.500.perc.txt,5.30.17.STL003spleen.chr1.c2.Method1.noNA.500.Inf.perc.txt")
#sepr = what columns in the file is separated by (ie "," or"\t"?)
#numdatasets = the number of different sets of samples (ie if STL001, STL002, STL003, then numdatasets = 3)
#graph.name = a string that holds the desired final graph file name. add ".pdf" after
#beg.dist = the smallest distance (Example if you have files that increment by 50 but start at 0, the beg.dist = 0)
#end.dist = the largest distance (if you have files that increment by 50 but end at 500, end.dist = 500)
#incr = how much the distance levels increase each time
#names = list of the names of the type of data you are comparing (example, if you compare STL001spleen data and STL002 spleen data, names = c("STL001spleen", "STL002spleen"))
#linestyles = list of line styles, in order, that you want to correspond to the data names you put in (example, if you put in STL001, STL002, STL003 as names, and 1,2,3 as line types, 1(solid) corresponds with STL001, 2(Dashed) corresponds with STL002 and so on...)
#(0=blank, 1=solid (default), 2=dashed, 3=dotted, 4=dotdash, 5=longdash, 6=twodash)
#colors = list of line colors, in order, that you want to correspond to the data names you put in (example: c("red", "blue", "black"))


MCratioAnalysis.method1.graphsummary.v8 = function(data = c("STL001.0.500.txt, STL001.500.Inf.txt", "STL002.0.500.txt, STL002.500.Inf.txt" , "STL003.0.500.txt, STL003.500.Inf.txt"), sepr = ",", numdatasets = 3, graph.name = c("STL001vsSTL002vsSTL003.pdf"), beg.dist = 0, end.dist = 500, incr = 50,linestyles = c(1,2,3), names = c("STL001spleen", "STL002spleen", "STL003spleen"), colors= c("blue", "red", "black"))
{
  horiz.val = T
  #making the legend vertical if more than 3 samples:
  if(length(names)>3)
  {
    horiz.val = F
  }
  
  #the double for loops below deal with the list of input file names and creates n lists of the percentage data, in distance increment order, where n is the number of samples
    for(j in 1: length(data))
  {
      setnames = unlist(strsplit(data[j], split = ","))
      name = paste("set", j, sep = "")
      temp = read.table(setnames[1], header = T, row.names = NULL, sep = ",")
      for(i in 2:length(setnames))
      {
        temp = rbind(temp, read.table(setnames[i], header = T, row.names = NULL, sep = sepr ))
        i = i+1
      }
      assign(name, temp)
      
    j=j+1
  }

  for(m in 1: numdatasets)
  {
    name = paste("set", m, sep = "")
    temp = eval(parse(text = name))
    temp = cbind(temp[1], temp[2:5]/100)
    assign(name, temp)
  }
  ##this for loop splits the data of the different samples into 4 data sets per sample for each methylation level
  for(k in 1:numdatasets)
  {
    dataname = paste("set", k, sep = "")
    tempset = eval(parse(text = dataname))
    new.name.A = paste("set", k, ".A", sep = "")
    new.name.B = paste("set", k, ".B", sep = "")
    new.name.C = paste("set", k, ".C", sep = "")
    new.name.D = paste("set", k, ".D", sep = "")
    assign(new.name.A, subset(tempset, tempset$row.names == "A"))
    assign(new.name.B, subset(tempset, tempset$row.names == "B"))
    assign(new.name.C, subset(tempset, tempset$row.names == "C"))
    assign(new.name.D, subset(tempset, tempset$row.names == "D"))
  }

  ############Plotting for A , B, C, and D state changes on one graph###############
  pdf(graph.name, width = 14, height = 14)
  par(mfrow = c(4,4))
  plot(x = seq(beg.dist, end.dist, incr),y =unlist(set1.A[2]), type = "l", main = "AA State Pair%", xlab = "Distance Sub-Interval", ylab = "% Occurence", ylim = c(0,1), col = colors[1])
  for(a in 2: numdatasets)
  {
    dataname = paste("set", a, ".A", sep = "")
    setcopy = eval(parse(text = dataname))
    lines(x = seq(beg.dist, end.dist, incr), y =unlist(setcopy[2]),col = colors[a], lty = linestyles[a])
  }
  legend("topright", legend = names, col = colors, lty = linestyles, horiz = horiz.val)
  
  plot(x = seq(beg.dist, end.dist, incr),y =unlist(set1.A[3]), type = "l", main = "AB State Pair%", xlab = "Distance Sub-Interval", ylab = "% Occurence", ylim = c(0,1), col = colors[1])
  for(a in 2: numdatasets)
  {
    dataname = paste("set", a, ".A", sep = "")
    setcopy = eval(parse(text = dataname))
    lines(x = seq(beg.dist, end.dist, incr), y =unlist(setcopy[3]),col = colors[a], lty = linestyles[a])
  }

  
  
  plot(x = seq(beg.dist, end.dist, incr),y =unlist(set1.A[4]), type = "l", main = "AC State Pair%", xlab = "Distance Sub-Interval", ylab = "% Occurence", ylim = c(0,1), col = colors[1])
  for(a in 2: numdatasets)
  {
    dataname = paste("set", a, ".A", sep = "")
    setcopy = eval(parse(text = dataname))
    lines(x = seq(beg.dist, end.dist, incr), y =unlist(setcopy[4]),col = colors[a], lty = linestyles[a])
  }

  
  
  plot(x = seq(beg.dist, end.dist, incr),y =unlist(set1.A[5]), type = "l", main = "AD State Pair%", xlab = "Distance Sub-Interval", ylab = "% Occurence", ylim = c(0,1), col = colors[1])
  for(a in 2: numdatasets)
  {
    dataname = paste("set", a, ".A", sep = "")
    setcopy = eval(parse(text = dataname))
    lines(x = seq(beg.dist, end.dist, incr), y =unlist(setcopy[5]),col = colors[a], lty = linestyles[a])
  }
  
  

  ####B graphs#####
  
  plot(x = seq(beg.dist, end.dist, incr),y =unlist(set1.B[2]), type = "l", main = "BA State Pair%", xlab = "Distance Sub-Interval", ylab = "% Occurence", ylim = c(0,1), col = colors[1])
  for(a in 2: numdatasets)
  {
    dataname = paste("set", a, ".B", sep = "")
    setcopy = eval(parse(text = dataname))
    lines(x = seq(beg.dist, end.dist, incr), y =unlist(setcopy[2]),col = colors[a], lty = linestyles[a])
  }

  
  
  plot(x = seq(beg.dist, end.dist, incr),y =unlist(set1.B[3]), type = "l", main = "BB State Pair%", xlab = "Distance Sub-Interval", ylab = "% Occurence", ylim = c(0,1), col = colors[1])
  for(a in 2: numdatasets)
  {
    dataname = paste("set", a, ".B", sep = "")
    setcopy = eval(parse(text = dataname))
    lines(x = seq(beg.dist, end.dist, incr), y =unlist(setcopy[3]),col = colors[a], lty = linestyles[a])
  }

  
  plot(x = seq(beg.dist, end.dist, incr),y =unlist(set1.B[4]), type = "l", main = "BC State Pair%", xlab = "Distance Sub-Interval", ylab = "% Occurence", ylim = c(0,1), col = colors[1])
  for(a in 2: numdatasets)
  {
    dataname = paste("set", a, ".B", sep = "")
    setcopy = eval(parse(text = dataname))
    lines(x = seq(beg.dist, end.dist, incr), y =unlist(setcopy[4]),col = colors[a], lty = linestyles[a])
  }

  
  plot(x = seq(beg.dist, end.dist, incr),y =unlist(set1.B[5]), type = "l", main = "BD State Pair%", xlab = "Distance Sub-Interval", ylab = "% Occurence", ylim = c(0,1), col = colors[1])
  for(a in 2: numdatasets)
  {
    dataname = paste("set", a, ".B", sep = "")
    setcopy = eval(parse(text = dataname))
    lines(x = seq(beg.dist, end.dist, incr), y =unlist(setcopy[5]),col = colors[a], lty = linestyles[a])
  }

  
  
  ###C graphs######
  plot(x = seq(beg.dist, end.dist, incr),y =unlist(set1.C[2]), type = "l", main = "CA State Pair%", xlab = "Distance Sub-Interval", ylab = "% Occurence", ylim = c(0,1), col = colors[1])
  for(a in 2: numdatasets)
  {
    dataname = paste("set", a, ".C", sep = "")
    setcopy = eval(parse(text = dataname))
    lines(x = seq(beg.dist, end.dist, incr), y =unlist(setcopy[2]),col = colors[a], lty = linestyles[a])
  }

  
  plot(x = seq(beg.dist, end.dist, incr),y =unlist(set1.C[3]), type = "l", main = "CB State Pair%", xlab = "Distance Sub-Interval", ylab = "% Occurence", ylim = c(0,1), col = colors[1])
  for(a in 2: numdatasets)
  {
    dataname = paste("set", a, ".C", sep = "")
    setcopy = eval(parse(text = dataname))
    lines(x = seq(beg.dist, end.dist, incr), y =unlist(setcopy[3]),col = colors[a], lty = linestyles[a])
  }

  
  plot(x = seq(beg.dist, end.dist, incr),y =unlist(set1.C[4]), type = "l", main = "CC State Pair%", xlab = "Distance Sub-Interval", ylab = "% Occurence", ylim = c(0,1), col = colors[1])
  for(a in 2: numdatasets)
  {
    dataname = paste("set", a, ".C", sep = "")
    setcopy = eval(parse(text = dataname))
    lines(x = seq(beg.dist, end.dist, incr), y =unlist(setcopy[4]),col = colors[a], lty = linestyles[a])
  }
 
  
  
  plot(x = seq(beg.dist, end.dist, incr),y =unlist(set1.C[5]), type = "l", main = "CD State Pair%", xlab = "Distance Sub-Interval", ylab = "% Occurence", ylim = c(0,1), col = colors[1])
  for(a in 2: numdatasets)
  {
    dataname = paste("set", a, ".C", sep = "")
    setcopy = eval(parse(text = dataname))
    lines(x = seq(beg.dist, end.dist, incr), y =unlist(setcopy[5]),col = colors[a], lty = linestyles[a])
  }
 
  
  ################D graphs##########
  plot(x = seq(beg.dist, end.dist, incr),y =unlist(set1.D[2]), type = "l", main = "DA State Pair%", xlab = "Distance Sub-Interval", ylab = "% Occurence", ylim = c(0,1), col = colors[1])
  for(a in 2: numdatasets)
  {
    dataname = paste("set", a, ".D", sep = "")
    setcopy = eval(parse(text = dataname))
    lines(x = seq(beg.dist, end.dist, incr), y =unlist(setcopy[2]),col = colors[a], lty = linestyles[a])
  }
  
  
  plot(x = seq(beg.dist, end.dist, incr),y =unlist(set1.D[3]), type = "l", main = "DB State Pair%", xlab = "Distance Sub-Interval", ylab = "% Occurence", ylim = c(0,1), col = colors[1])
  for(a in 2: numdatasets)
  {
    dataname = paste("set", a, ".D", sep = "")
    setcopy = eval(parse(text = dataname))
    lines(x = seq(beg.dist, end.dist, incr), y =unlist(setcopy[3]),col = colors[a], lty = linestyles[a])
  }

  
  
  plot(x = seq(beg.dist, end.dist, incr),y =unlist(set1.D[4]), type = "l", main = "DC State Pair%", xlab = "Distance Sub-Interval", ylab = "% Occurence", ylim = c(0,1), col = colors[1])
  for(a in 2: numdatasets)
  {
    dataname = paste("set", a, ".D", sep = "")
    setcopy = eval(parse(text = dataname))
    lines(x = seq(beg.dist, end.dist, incr), y =unlist(setcopy[4]),col = colors[a], lty = linestyles[a])
  }
  
  
  plot(x = seq(beg.dist, end.dist, incr),y =unlist(set1.D[5]), type = "l", main = "DD State Pair%", xlab = "Distance Sub-Interval", ylab = "% Occurence", ylim = c(0,1), col = colors[1])
  for(a in 2: numdatasets)
  {
    dataname = paste("set", a, ".D", sep = "")
    setcopy = eval(parse(text = dataname))
    lines(x = seq(beg.dist, end.dist, incr), y =unlist(setcopy[5]),col = colors[a], lty = linestyles[a])
  }
  
  dev.off()
}
