# Supplementary material for: Within-sample co-methylation patterns in normal tissues
Source: BioData Min. 2019 May 9;12:9. doi: 10.1186/s13040-019-0198-8 (PMC6506960; doi:10.1186/s13040-019-0198-8)
Supplement: Supplementary file 1 — All R scripts for the analysis of this paper. (ZIP 20 kb) [file 13040_2019_198_MOESM1_ESM.zip › 5.method2.p1.R]

# Filename: 5.method2.p1.R
## Purpose: 
# The purpose of this R function is to find CG groups of the same methylation state (A, B, C, or D), excluding # "NA" values with no data. We want to analyze the differences in these groups between cancerous and normal # DNA sets to see if there is any correlation between the two. 
# A = [0, 0.25), B = [0.25.0.50), C = [0.50, 0.75), D = [0.75, 1.00]
# use this version on both the 3spleen and 8 tissue datasets for method 2 only. Use the other method 2 function (that is named method3.method2 when running the method3 analysis)

library(stringr) # this function needs “stringr” package to run “str_extract_all” function

group.CG.function.v4 = function(data.file, output1 = "group.table.state.txt", output2 = "dist.summary.state.txt", output3 = "count.summary.state.txt", output4 = "all.groups.state.txt", state = "A") 
{ 
  # there will be 12 outputs, one table, one distance column summary of the table, and one group count column summary of the table for each methylation state (A,B,C,and D)
  
  data <- read.table(data.file, header = TRUE, stringsAsFactors = FALSE)
  
  indexes.NA <- (1:dim(data)[1])[is.na(data[,7])]
  data[indexes.NA,7] = "E"
  
  rle.data <- rle(paste(data$interval)) # groups methylation states that are the same
  rle.values <- data.frame(unclass(rle.data)) # puts rle values into data frame
  
  rle.values.subset <- subset(rle.values, rle.values$values == state) #finds grouped rle values only pertaining to the specific methylation state stated in parameters
  
  data.subset <- subset(data, data$interval == state) # takes only specific level methylation state from original data set
  
  col2.subset <- data.subset$pos #specifies column 2 of original data set
  
  sums <- 0 #defines sums.A before for loop
  
  
  
  for (i in 1:dim(rle.values.subset)[1]) 
  {
    added.sums <- sum(rle.values.subset$lengths[1:i]) # keeps adding rle values one by one
    
    sums <- rbind(sums, added.sums) # adds each additional value and puts it into sums
  }
  
  
  
  sums <- sums[-1] # removes extra 0 from data frame
  
  n <- 1:dim(rle.values.subset)[1] # sets "n" as vector from 1 to number of rows in A subset rle values
  
  first <- sums[n-1] + 1 # adds 1 to every previous value in sums.A	
  
  first.rle <- union(c(1), first) # you have to add an extra one in the beginning to keep row number the same
  
  col1.chr <- data$chr[first.rle]
  
  col2.end <- col2.subset[sums] #finds pertaining end base positions
  
  col2.first <- col2.subset[first.rle]#finds pertaining start base positions
  
  end.pos <- as.numeric(str_extract_all(col2.end, "[0-9]+"))
  
  start.pos <- as.numeric(str_extract_all(col2.first, "[0-9]+"))
  
  dist <- end.pos - start.pos
  
  all.groups <- cbind(col1.chr, start.pos, end.pos, dist, rle.values.subset) # combines columns to create table
  
  
  total <- sum(all.groups$lengths) 
  
  cat("Total Number of Methylation States:", total) # prints amount of specified methylation state in original data set
  

  
  final.subset <- subset(all.groups, all.groups$lengths > 1) #removes groups of 1
  
  colnames(final.subset) <- c("chr", "start","end","dist","group.count", "state") 
  colnames(all.groups) <- c("chr", "start","end","dist","group.count", "state") 
  
  rownames(all.groups) <- NULL
  
  rownames(final.subset) <- NULL
  
  dist.summary.subset <- summary(final.subset$dist) # summarizes distance in table for specific meth state
  
  count.summary.subset <- summary(final.subset$group.count) # summarizes distance in table for specific meth state
  
  
  
  write.table(final.subset, file = output1, quote = FALSE, sep = "\t") # sends final table for specified methylation state to output1 txt file
  
  capture.output(dist.summary.subset, file = output2)
  
  capture.output(count.summary.subset, file = output3)
  
  write.table(all.groups, file = output4, quote = FALSE, sep = "\t")
  
}
