# Supplementary material for: Within-sample co-methylation patterns in normal tissues
Source: BioData Min. 2019 May 9;12:9. doi: 10.1186/s13040-019-0198-8 (PMC6506960; doi:10.1186/s13040-019-0198-8)
Supplement: Supplementary file 1 — All R scripts for the analysis of this paper. (ZIP 20 kb) [file 13040_2019_198_MOESM1_ESM.zip › 5.method2.p2.R]

# Filename: 5.Jul.19.16.method2.p2.R

## Purpose:
# sorts separated groups made from group.CG.function.v4 function and orders them according the starting base position

sort.groups = function(A.groups = "A.groups.txt", B.groups = "B.groups.txt", C.groups = "C.groups.txt", D.groups = "D.groups.txt", NA.groups = "NA.groups.txt", output = "sorted.groups.txt")
{
  A <- read.table(A.groups)
  B <- read.table(B.groups)
  C <- read.table(C.groups)
  D <- read.table(D.groups)
  E <- read.table(NA.groups)
  combined.groups <- rbind(A,B,C,D,E)
  sorted.groups <- combined.groups[order(as.numeric(combined.groups[,2])),]
  rownames(sorted.groups) <- NULL
  write.table(sorted.groups, file = output, quote = FALSE, sep = "\t")
}
