# Supplementary material for: Within-sample co-methylation patterns in normal tissues
Source: BioData Min. 2019 May 9;12:9. doi: 10.1186/s13040-019-0198-8 (PMC6506960; doi:10.1186/s13040-019-0198-8)
Supplement: Supplementary file 1 — All R scripts for the analysis of this paper. (ZIP 20 kb) [file 13040_2019_198_MOESM1_ESM.zip › 6.method2.summary.R]

# Filename: 6.method2.summary.R
# Description: this code file creates count and distance summaries from the method 2 data. The original method 2 code already creates summaries, but this function allows you to specify which percentile of the data to have a summary created of.
# You can also input multiple datasets at a time. Note*** need to use data that is separated by methylation state

method2summary = function(filedate = "8.13.17", header = F, samplenames = c("STL001spleen", "STL002spleen", "STL003spleen"), fileinfo = "chr1.c2.Method2", states = c("Adata", "Bdata", "Cdata", "Ddata", "NAdata"), percentile.interval = c(.75,1), currentdate = "7.31.17", summarytype = "removemaxcount", log = F)
{
  # Parameters #
  # filedate = date of the filename
  # header = T if header, F if none
  # samplenames = list of all the samples
  # fileinfo = boilerplate structure of filename
  # states = list of all the states you want summarized
  # percentile.interval = the percentile interval the data should the summary be made with
  #             for example, if percentile.interval = c(.5, 1), then the upper 50% of the data will be used to make the summary.
  # currentdate = the day it is currently, for example "7.31.17"
  # summarytype = the type of summary you want, either count or dist (removemaxcount or removemaxdist)
  # log = #(numeric) if log by that value, or F if no log
  
  for(i in 1: length(samplenames))
  {
      for(j in 1:length(states))
      {
        
        
        if(summarytype == "removemaxcount")
        {
            input.filename = paste(filedate, samplenames[i], fileinfo, states[j], summarytype, "txt", sep = ".")
            data = read.table(input.filename, header = header)
          if(header)
            {
            
            if(log!=F)
            {
              data$group.count = log(data$group.count, 2)
            }
            quantile.values = quantile(data$group.count, percentile.interval)
            newcountdata = subset(data$group.count, data$group.count>=quantile.values[1])
            }
          else{
            if(log!=F)
            {
              data$V5 = log(data$V5, 2)
            }
            quantile.values = quantile(data$V5, percentile.interval)
            newcountdata = subset(data$V5, data$V5>=quantile.values[1])
          }
            newcountdata = subset(newcountdata, newcountdata <= quantile.values[2])
            if(length(newcountdata)==0)
            {
              print("Warning: no values between specified percentiles; summary will be empty")
            }
            
            summary = summary(newcountdata)
        }else{
              
          input.filename = paste(filedate, samplenames[i], fileinfo, states[j], "txt", sep = ".")
          data = read.table(input.filename, header = header)
          if(header)
          {
            if(log!=F)
            {
              data$dist = log(data$dist, 2)
            }
            quantile.values = quantile(data$dist, percentile.interval)
            newdistdata = subset(data$dist, data$dist>=quantile.values[1])
            newdistdata = subset(newdistdata, newdistdata <= quantile.values[2])
          }
          else{
            if(log!=F)
            {
              data$V4 = log(data$V4, 2)
            }
              quantile.values = quantile(data$V4, percentile.interval)
              newdistdata = subset(data$V4, data$V4>=quantile.values[1])
              newdistdata = subset(newdistdata, newdistdata <= quantile.values[2])
          }
          
            if(length(newdistdata)==0)
            {
              print("Warning: no values between specified percentiles; summary will be empty")
            }
          
            summary = summary(newdistdata)
        }

        output.filename = paste(currentdate, samplenames[i], fileinfo, states[j], summarytype, "summary", percentile.interval[1]*100, percentile.interval[2]*100, "log", log, "txt", sep = ".")
        capture.output(summary, file = output.filename)
      }

  }
  
  

}
