# Supplementary material for: Within-sample co-methylation patterns in normal tissues
Source: BioData Min. 2019 May 9;12:9. doi: 10.1186/s13040-019-0198-8 (PMC6506960; doi:10.1186/s13040-019-0198-8)
Supplement: Supplementary file 1 — All R scripts for the analysis of this paper. (ZIP 20 kb) [file 13040_2019_198_MOESM1_ESM.zip › 7.kruskal.R]

#File Name: 8.kruskal.R
#Description: This code runs the Kruskal Wallis test on a Method 2 data from a mutable number of samples

#Specifications of input:
#The 4th column of the method 2 data must be distance. The 5th must be group.count

kruskal.method2.test = function(datafilenames = c("sample1.txt", "sample2.txt", "sample3.txt"), log = F, count.output.filename = "sample1vsample2vsample3.kruskal.test.count.c2.txt", dist.output.filename = "sample1vsample2vsample3.kruskal.test.count.c2.txt")
{
  
  ###For loop below reads in the data from the given filenames and puts them into separate sets labled from 1:length(datafilenames)
  for(i in 1: length(datafilenames))
  {
    temp = read.table(datafilenames[i], header = T, stringsAsFactors = F) #reads in data from a sample and then assigns it to a temporary variable for clarity of code
    temp = subset(temp, temp[,4]!=0) #removes data with a distance of 0
    temp = subset(temp, temp[,5]!=1) #removes data with group count of 1
    
    if(log!=F)
    {
      temp[,4] = log(temp[,4], log)
      temp[,5] = log(temp[,5], log)
    }
    variable.A.dist.name = paste("set", i, "A", "dist", sep = "")
    assign(variable.A.dist.name, subset(temp[,4], temp[,6]=="A"))
    
    variable.B.dist.name = paste("set", i, "B", "dist", sep = "")
    assign(variable.B.dist.name, subset(temp[,4], temp[,6]=="B"))
    
    variable.C.dist.name = paste("set", i, "C", "dist", sep = "")
    assign(variable.C.dist.name, subset(temp[,4], temp[,6]=="C"))
    
    variable.D.dist.name = paste("set", i, "D", "dist", sep = "")
    assign(variable.D.dist.name, subset(temp[,4], temp[,6]=="D"))

    
    variable.A.count.name = paste("set", i, "A", "count", sep = "")
    assign(variable.A.count.name, subset(temp[,5], temp[,6]=="A"))
    
    variable.B.count.name = paste("set", i, "B", "count", sep = "")
    assign(variable.B.count.name, subset(temp[,5], temp[,6]=="B"))
    
    variable.C.count.name = paste("set", i, "C", "count", sep = "")
    assign(variable.C.count.name, subset(temp[,5], temp[,6]=="C"))
    
    variable.D.count.name = paste("set", i, "D", "count", sep = "")
    assign(variable.D.count.name, subset(temp[,5], temp[,6]=="D"))
  }

  
  ######Creating initial lists of data####
  variable.A.dist.name = paste("set", 1, "A", "dist", sep = "")
  A.dist.data = eval(parse(text = variable.A.dist.name))
  A.dist.list = list(A.dist.data)
  
  variable.B.dist.name = paste("set", 1, "B", "dist", sep = "")
  B.dist.data = eval(parse(text = variable.B.dist.name))
  B.dist.list = list(B.dist.data)
  
  variable.C.dist.name = paste("set", 1, "C", "dist", sep = "")
  C.dist.data = eval(parse(text = variable.C.dist.name))
  C.dist.list = list(C.dist.data)

  variable.D.dist.name = paste("set", 1, "D", "dist", sep = "")
  D.dist.data = eval(parse(text = variable.D.dist.name))
  D.dist.list = list(D.dist.data)
  
  
  ##creating intitial count lists###
  variable.A.count.name = paste("set", 1, "A", "count", sep = "")
  A.count.data = eval(parse(text = variable.A.count.name))
  A.count.list = list(A.count.data)
  
  variable.B.count.name = paste("set", 1, "B", "count", sep = "")
  B.count.data = eval(parse(text = variable.B.count.name))
  B.count.list = list(B.count.data)
  
  variable.C.count.name = paste("set", 1, "C", "count", sep = "")
  C.count.data = eval(parse(text = variable.C.count.name))
  C.count.list = list(C.count.data)
  
  variable.D.count.name = paste("set", 1, "D", "count", sep = "")
  D.count.data = eval(parse(text = variable.D.count.name))
  D.count.list = list(D.count.data)
  
  ########adding on additional data from other samples#
  for(j in 2:length(datafilenames))
  {
    variable.A.dist.name = paste("set", j, "A", "dist", sep = "")
    A.dist.data = eval(parse(text = variable.A.dist.name))
    A.dist.list = c(A.dist.list, list(A.dist.data))
    
    variable.B.dist.name = paste("set", j, "B", "dist", sep = "")
    B.dist.data = eval(parse(text = variable.B.dist.name))
    B.dist.list = c(B.dist.list, list(B.dist.data))
    
    variable.C.dist.name = paste("set", j, "C", "dist", sep = "")
    C.dist.data = eval(parse(text = variable.C.dist.name))
    C.dist.list = c(C.dist.list, list(C.dist.data))
    
    variable.D.dist.name = paste("set", j, "D", "dist", sep = "")
    D.dist.data = eval(parse(text = variable.D.dist.name))
    D.dist.list = c(D.dist.list, list(D.dist.data))
    
    ##########listing count data####
    variable.A.count.name = paste("set", j, "A", "count", sep = "")
    A.count.data = eval(parse(text = variable.A.count.name))
    A.count.list = c(A.count.list, list(A.count.data))
    
    variable.B.count.name = paste("set", j, "B", "count", sep = "")
    B.count.data = eval(parse(text = variable.B.count.name))
    B.count.list = c(B.count.list, list(B.count.data))
    
    variable.C.count.name = paste("set", j, "C", "count", sep = "")
    C.count.data = eval(parse(text = variable.C.count.name))
    C.count.list = c(C.count.list, list(C.count.data))
    
    variable.D.count.name = paste("set", j, "D", "count", sep = "")
    D.count.data = eval(parse(text = variable.D.count.name))
    D.count.list = c(D.count.list, list(D.count.data))
  }
    
kruskal.test.Adist = kruskal.test(A.dist.list)
kruskal.test.Bdist = kruskal.test(B.dist.list)
kruskal.test.Cdist = kruskal.test(C.dist.list)
kruskal.test.Ddist = kruskal.test(D.dist.list)

kruskal.test.Acount = kruskal.test(A.count.list)
kruskal.test.Bcount = kruskal.test(B.count.list)
kruskal.test.Ccount = kruskal.test(C.count.list)
kruskal.test.Dcount = kruskal.test(D.count.list)

x.squared.dist = c(kruskal.test.Adist$statistic, kruskal.test.Bdist$statistic, kruskal.test.Cdist$statistic, kruskal.test.Ddist$statistic)

x.squared.count = c(kruskal.test.Acount$statistic, kruskal.test.Bcount$statistic, kruskal.test.Ccount$statistic, kruskal.test.Dcount$statistic)


p.vals.dist = c(kruskal.test.Adist$p.value, kruskal.test.Bdist$p.value, kruskal.test.Cdist$p.value,kruskal.test.Ddist$p.value)

p.vals.count = c(kruskal.test.Acount$p.value, kruskal.test.Bcount$p.value, kruskal.test.Ccount$p.value,kruskal.test.Dcount$p.value)

df.dist = c(kruskal.test.Adist$parameter, kruskal.test.Bdist$parameter, kruskal.test.Cdist$parameter, kruskal.test.Ddist$parameter)
df.count = c(kruskal.test.Acount$parameter, kruskal.test.Bcount$parameter, kruskal.test.Ccount$parameter, kruskal.test.Dcount$parameter)
  
fin.dis.ans = rbind(p.vals.dist, x.squared.dist, df.dist)
fin.count.ans = rbind(p.vals.count, x.squared.count, df.count)
rownames(fin.dis.ans) =  c("p-values", "x-squared", "df")
rownames(fin.count.ans) =  c("p-values", "x-squared", "df")
colnames(fin.dis.ans) = c("A", "B", "C", "D")
colnames(fin.count.ans) = c("A", "B", "C", "D")

write.table(fin.dis.ans, dist.output.filename, row.names = T, col.names = T, quote = F, sep = ",")
write.table(fin.count.ans, count.output.filename, row.names = T, col.names = T, quote = F, sep = "," )

cat("printing distance test results")
print(fin.dis.ans)
cat("printing count test results")
print(fin.count.ans)
}
