# Supplementary material for: Within-sample co-methylation patterns in normal tissues
Source: BioData Min. 2019 May 9;12:9. doi: 10.1186/s13040-019-0198-8 (PMC6506960; doi:10.1186/s13040-019-0198-8)
Supplement: Supplementary file 1 — All R scripts for the analysis of this paper. (ZIP 20 kb) [file 13040_2019_198_MOESM1_ESM.zip › annotation.R]

# annotaion.R # July 11, 2014 version revised based on "annotation.Apr23.2014.R" for 2014 Math Camp Project. 
#
# R script to provide gene annotation analysis for identified single CG sites
#
# Usage: 
# R CMD BATCH '--args  input1  input2  distance  input1header input2header output' annotation.R
# Example: R CMD BATCH '--args chr1.txt /Users/Shared/Data/hg18.refGene.txt  1000  F F July11.chr1.output' annotation.R

###########################################################################################################
# 1) Input1: the single (CG) site information, should have at least 2 columns, i.e., chr, pos, and other information 
#CHR	POSITION	BT20	BT474	MCF10A	MCF7	MDAMB231	MDAMB468	T47D	ZR751	estimate	statistic	pvalue
#chr1	100088376	0.38	0.62	0.48	0.73	0.5	0.6	1	0.78	0.63	9.21	3.64
#chr1	100088380	0.44	0.62	0.75	0.5	0.7	0.85	0.8	0.64	11.89	6.74
###########################################################################################################
#
###########################################################################################################
# 2) Input2: The gene reference, from UCSC gene browser
# column names:
# bin  name	chrom	strand	txStart	txEnd	cdsStart	cdsEnd	exonCount	exonStarts	exonEnds	score	name2	cdsStartStat	cdsEndStat	exonFrames
# 585	NR_028269	chr1	-	4224	7502	7502	7502	7	4224,4832,5658,6469,6719,7095,7468,	4692,4901,5810,6631,6918,7231,7502,	0	LOC100288778	unk	unk	-1,-1,-1,-1,-1,-1,-1,  
###########################################################################################################
#
# 3) distance: the distance from the transcription start site to the the promoter regions. 
#              Promoter region for a specific gene is defined as the "distance" bp extended
#              from the start (if "+" strand) and end (if "-" strand") of the gene.
###########################################################################################################
# output: The annotated CG sites. It contains at least 4 columns: chr, pos, genes, promoters. 
#         If the first input file (input1, i.e., single CG site file) has more than two columns,
#         the output file should be the original input + 2 columns (i.e., genes and promoter_genes) at the end. 
# column names:
# chr       pos   p-value   estimate	statistic	genes	promoters    
# chr1    795361  3.64      0.63        9.21        FAM41C    NA
# chr1    795363  6.74      0.64        11.99       FAM41C    NA
# chr1    835742  7.33      0.5         6.65        NA        NA
# chr1    841778  2.34      0.44        4.33        NA        NA
###########################################################################################################
#
# args[4] is "input1header": check if the 1st input file has header line
# args[5] is "input2header": check if the 2nd input file has header line
###########################################################################################################

# function to process each chr
procChr <- function(In, Ref){
  out<-matrix(NA, nrow=0, ncol=ncol(In) + 2); # That is, the number of columns is ncol(In) + 2. 
  len_in<-dim(In)[1];
  
  # if (is.na(Ref)){
  if (sum(!is.na(Ref))==0) {
    # out_1to5<-cbind(as.character(In[,1]), as.numeric(In[,2]) ,as.numeric(In[,11:13]), sep = ":");
    # out_1to5<-cbind(as.character(In[,1]), as.numeric(In[,2]) ,as.numeric(In[,11]), as.numeric(In[,12]), as.numeric(In[,13]));
    
    # cat("---------------In the if condition, i is:", i, "\n")
    out_full<-cbind(In, rep("NA", len_in),rep("NA", len_in));  
    out<-rbind(out, out_full);
  }
  else{ 
    len_ref<-dim(Ref)[1];
    for ( i in 1:len_in ) {
      # get the position for input 1     
      pos<-as.numeric(In[i, 2]);
      
      # get the index of all genes containing the position i.
      index<-(1:len_ref)[pos >= Ref[, 5] & pos <= Ref[, 6]];
      # get the index of all promoter regions containing the position i. Here we consider the "+" and "-" strand separately.
      # For example BRCA1 is on negative strand and BRCA2 is on negative strand.   
      index2<-(1:len_ref)[(pos >= (Ref[, 5]-dis) & pos < Ref[, 5] & as.character(Ref[,4]) == "+")|(pos <= (Ref[, 6]+dis) & pos > Ref[, 6] & as.character(Ref[,4]) == "-")];
      
      geneName<-"NA";
      promGene<-"NA";
      
      if (length(index)>0){
        geneName<-paste(sort(unique(Ref[index,13])), collapse= ";");
      }
      
      if(length(index2)>0) {
        promGene<-paste(sort(unique(Ref[index2,13])), collapse= ";");
      }
      
      # out_1to5<-cbind(as.character(In[i,1]), as.numeric(In[i,2]) ,as.numeric(In[i,11:13]), sep=":" );
      # out_1to5<-cbind(as.character(In[i,1]), as.numeric(In[i,2]) , as.numeric(In[i,11]), as.numeric(In[i,12]), as.numeric(In[i,13]) );
      # cat("---------------In the else condition, i is:", i, "\n")
      out_full<-cbind(In[i,], geneName, promGene);
      out<-rbind(out, out_full)
      
    }
  }
  
  return (out);
}

args<-commandArgs(trailingOnly = TRUE);

################################################
# Read in files. Remove header line
################################################

# args[4] is "input1header": check if the 1st input file has header line
# args[5] is "input2header": check if the 2nd input file has header line

if (args[4]=="T") {  Input <- read.table(file=args[1], header=T); } else{ Input <- read.table(file=args[1], header=F);}

if (args[5]=="T") {  Refer  <- read.table(file=args[2], header=T); } else { Refer <- read.table(file=args[2], header=F);}

dis<-as.integer(args[3]);

# convert 0-base to 1-base position for txstart;
Refer[,5]=Refer[,5]+1;

# get the all unqiue chr name
uniq_chr<-unique(Input[,1]);

out<-matrix(NA, nrow=0, ncol=ncol(Input) +2 ); 

################################################
# process each chr
################################################

for (i in 1:length(uniq_chr)){ 
  index<-(1:dim(Input)[1])[Input[,1] == uniq_chr[i]];
  index_Ref<-(1:dim(Refer)[1])[as.character(Refer[,3]) == as.character(uniq_chr[i])];
  
  In_chrI<-Input[index,];
  Ref_chrI<-NA;
  
  if (length(index_Ref)>0) {
    Ref_chrI<-Refer[index_Ref,];
  }
  
  out_chrI<-procChr(In_chrI, Ref_chrI);
  
  out<-rbind(out, out_chrI) 
  
}

write.table(out, file =args[6], quote=F, row.names=F, col.names=F, sep="\t"); rm(list=ls());
